# Supplementary material for: Peptide Specific Nanoplastic Detection Based on Sandwich Typed Localized Surface Plasmon Resonance
Source: Nanomaterials (Basel). 2021 Oct 28;11(11):2887. doi: 10.3390/nano11112887 (PMC8617854; doi:10.3390/nano11112887)
Supplement: Supplementary file 1 [file nanomaterials-11-02887-s001.zip]

Archive with 1 entries (1 files):
- nanomaterials-1399201-supplementary.pdf
